# Supplementary material for: Transcatheter aortic valve implantation-related acute ascending aortic dissection diagnosed intraoperatively using transoesophageal echocardiography: a case series
Source: Eur Heart J Case Rep. 2026 Jun 16;10(6):ytag457. doi: 10.1093/ehjcr/ytag457 (PMC13308949; doi:10.1093/ehjcr/ytag457)
Supplement: ytag457_Supplementary_Data [file ytag457_supplementary_data.zip]

Archive with 4 entries (4 files):
- VideoS2.mp4
- VideoS3.mp4
- VideoS4.mp4
- VideoS1.mp4
